# Supplementary material for: Understanding the Mechanism of Action of NAI-112, a Lanthipeptide with Potent Antinociceptive Activity
Source: Molecules. 2021 Nov 9;26(22):6764. doi: 10.3390/molecules26226764 (PMC8624038; doi:10.3390/molecules26226764)
Supplement: Supplementary file 1 [file molecules-26-06764-s001.zip]

Archive with 1 entries (1 files):
- molecules-1419543-supplementary.pdf
